# Supplementary material for: Identification of LukPQ, a novel, equid-adapted leukocidin of Staphylococcus aureus
Source: Sci Rep. 2017 Jan 20;7:40660. doi: 10.1038/srep40660 (PMC5247767; doi:10.1038/srep40660)
Supplement: Supplementary Table 1 [file srep40660-s2.xls]

## Sheet: Sheet1
Supplementary Table 1 | LukPQ is present in a variety of Staphylococcus aureus strains in our collection of sequenced genomes, representing multiple clonal complexes (CC) and countries. Location of the genes, % identity to the reference and single nucleotide polymorphisms (SNPs) present in lukP and lukQ are reported, as well as presence of other leukocidins.
							lukP					lukQ			Presence of other leukocidins (% identity)
								SNPs					SNP
Reference	Strain ID	Country	Host species	Cultured sample	CC	LukPQ Location	Identity (%)	59ns	84s	319ns		Identity (%)	279s		HlgA	HlgB	HlgC	LukA	LukB	LukD	LukE
1	KM595-06	Switzerland	Horse		1	Prophage	99.68	C	T	C		99.9	T		99.35	94.59	95.68	97.25	98.3	100	100
1	KM777-07	Switzerland	Horse		1	Prophage	100	T	A	C		99.9	T		99.35	94.59	95.68	97.25	98.3	100	100
1	KM489-05	Switzerland	Horse		1	Prophage	99.79	C	T	C		99.9	T		99.35	94.59	95.68	97.25	98.27	100	100
This study	m-25-21 2.3	United Kingdom	Cow	Bulk milk	1	Prophage	99.79	C	T	C		99.9	T		99.35	94.59	95.68	97.25	98.3	100	100
This study	m-25-21 2.11	United Kingdom	Cow	Bulk milk	1	Prophage	99.79	C	T	C		99.9	T		99.35	94.59	95.68	97.25	98.3	100	100
This study	8205	United Kingdom	Horse	Septic dermatitis	1	Prophage	99.79	C	T	C		99.9	T		99.35	94.59	95.68	97.25	98.3	100	100
This study	1928	United Kingdom	Horse		1	Prophage	100	T	A	C		99.9	T		99.35	94.59	95.68	97.25	98.2	100	100
This study	8231	United Kingdom	Horse	Nasal swab	1	Prophage	99.79	C	T	C		99.9	T		99.35	94.59	95.68	97.25	98.3	100	100
This study	8182	United Kingdom	Horse	Fetlock joint	1	Prophage	99.79	C	T	C		99.9	T		99.35	94.59	95.68	97.25	98.3	100	99.89
2	VetBz55B	Brazil	Buffalo	Subclinical mastitis	133	Chromosome	100	T	A	C		100	A		99.46	94.9	95.57	97.05	99.15	98.17	97.76
2	VetBz63	Brazil	Buffalo	Subclinical mastitis	133	Chromosome	100	T	A	C		100	A		99.46	94.9	95.57	97.05	99.15	98.17	97.76
3	c3388	Tunisia	Donkey	Nasal swab	133	Prophage	100	T	A	C		100	A		99.35	94.8	95.57	97.05	99.15	98.17	97.76
3	c3401	Tunisia	Donkey	Nasal swab	133	Prophage	100	T	A	C		100	A		99.46	94.9	95.57	97.05	99.15	98.17	97.76
3	c3403	Tunisia	Donkey	Nasal swab	133	Prophage	100	T	A	C		100	A		99.46	94.9	95.57	97.05	99.15	98.17	97.76
3	c4439	Tunisia	Donkey	Nasal swab	133	Prophage	100	T	A	C		100	A		99.46	94.9	95.57	97.05	99.15	98.17	97.76
3	c4444	Tunisia	Donkey	Nasal swab	133	Prophage	100	T	A	C		100	A		99.46	94.9	95.57	97.05	99.15	98.17	97.76
3	c4445	Tunisia	Donkey	Nasal swab	133	Prophage	100	T	A	C		100	A		99.46	94.9	95.57	97.05	99.15	98.17	97.76
3	c4451	Tunisia	Donkey	Nasal swab	133	Prophage	100	T	A	C		100	A		99.46	94.9	95.57	97.05	99.15	98.17	97.76
3	c4452	Tunisia	Donkey	Nasal swab	133	Prophage	100	T	A	C		100	A		99.46	94.9	95.57	97.05	99.05	98.17	97.76
4	c3815	Tunisia	Goat	Nasal swab	133	Prophage	100	T	A	C		100	A		99.46	94.9	95.57	97.05	99.15	98.17	97.76
This study	7107	United Kingdom	Horse	Wound	133	Prophage	100	T	A	C		100	A		99.46	94.9	95.57	97.05	99.15	98.17	97.76
This study	7540	United Kingdom	Horse	Sinus	133	Prophage	100	T	A	C		100	A		99.46	94.9	95.57	97.05	99.15	98.07	97.76
This study	5431	United Kingdom	Horse		133	Prophage	100	T	A	C		100	A		99.46	94.9	95.57	97.05	99.15	98.17	97.76
This study	8401	United Kingdom	Horse		133	Prophage	100	T	A	C		100	A		99.46	94.9	95.57	97.05	99.15	98.17	97.76
This study	3711	United Kingdom	Horse	Purulent leasion	133	Prophage	100	T	A	C		100	A		99.46	94.9	95.57	97.05	99.15	98.17	97.76
This study	8572	United Kingdom	Horse	Tracheal wash	350	Prophage	99.68	C	T	A		99.9	T		99.57	92.84	92.93	96.56	98.77	97.66	97.44
This study	3507	United Kingdom	Horse	Chest wound	522	Prophage	100	T	A	C		100	A		99.57	94.89	95.46	96.76	99.15	98.07	97.44
This study	8571	United Kingdom	Horse		522	Prophage	99.79	C	T	C		99.9	T		99.57	92.84	92.93	96.56	98.77	97.66	97.55
1	KM1549-2-06	Switzerland	Horse		1660	Prophage	99.79	C	T	C		99.9	T		99.57	92.84	92.83	96.56	98.75	97.56	97.54
ns = non-synonymous
s = synonymous
