# Supplementary material for: Identification of LukPQ, a novel, equid-adapted leukocidin of Staphylococcus aureus
Source: Sci Rep. 2017 Jan 20;7:40660. doi: 10.1038/srep40660 (PMC5247767; doi:10.1038/srep40660)
Supplement: Supplementary Table 3 [file srep40660-s3.xls]

## Sheet: Sheet1
Supplementary Table 3. Literature review of the distribution of leukocidins across host species. Systematic review of the literature for prophage-encoded leucocidins (LukSF-PV, LukMF’) in S. aureus isolated from animals, showing that the prevalence of leucocidins is generally low in strains from host species that are insensitive to that specific leucocidin.
Reference	Country	Leukocidin targeted	Host	N	Positive	Prevalence
Monecke et al., 20115	United Arabic Emirates	LukMF'	Camel	45	0	0
Yamada et al., 20056	Japan	LukMF'	Chicken	48	0	0
Schlotter et al., 20127	Germany	LukMF'	Cow	189	151	0.8
Yamada et al., 20056	Japan	LukMF'	Cow	297	218	0.73
Moser et al., 20138	Switzerland	LukMF'	Cow	78	56	0.72
Monecke et al., 20079	Germany/Switzerland	LukMF'	Cow	128	68	0.53
Fueyo et al., 200510	Spain	LukMF'	Cow	84	42	0.5
Hata et al., 201011	Japan	LukMF'	Cow	110	32	0.29
Haveri et al., 200712	Finland	LukMF'	Cow	116	31	0.27
Vautor et al., 200913	France	LukMF'	Cow	21	4	0.19
Haveri et al., 200814	Finland	LukMF'	Cow	284	39	0.14
Chu et al., 201315	Taiwan	LukMF'	Cow	28	1	0.04
Wedley et al., 201416	United Kingdom	LukMF'	Dog	47	12	0.26
Wedley et al., 201416	United Kingdom	LukMF'	Dog	7	0	0
Vautor et al., 200913	France	LukMF'	Goat	22	16	0.73
Chu et al., 201315	Taiwan	LukMF'	Goat	73	0	0
Monecke et al., 201317	Sweden	LukMF'	Hedgehog	2	0	0
Yamada et al., 20056	Japan	LukMF'	Pig	72	0	0
Huijsdens et al., 200618	The Netherlands	LukMF'	Pig	8	0	0
Van Duijkeren et al., 200819	The Netherlands	LukMF'	Pig	35	0	0
Vautor et al., 200913	France	LukMF'	Sheep	65	58	0.89
Gharsa et al., 201220	Tunisia	LukMF'	Sheep	73	62	0.85
De Santis et al., 200521	Italy	LukMF'	Sheep	32	8	0.25
Almeida et al., 201322	Brazil	LukMF'	Sheep	18	0	0
Simpson et al., 2013a23	United Kingdom	LukMF'	Squirrel	4	4	1
Simpson et al., 2013b24	United Kingdom	LukMF'	Squirrel	13	11	0.85
Walther et al., 200825	Germany	LukSF-PV	Bat	1	0	0
Monecke et al., 20115	United Arabic Emirates	LukSF-PV	Camel	45	1	0.02
Loncaric et al., 201426	Austria	LukSF-PV	Cat	4	0	0
Weese et al., 200627	Canada	LukSF-PV	Cat	3	0	0
Strommenger et al., 200628	Germany	LukSF-PV	Cat	3	0	0
Walther et al., 200825	Germany	LukSF-PV	Cat	4	0	0
Yamada et al., 20056	Japan	LukSF-PV	Chicken	48	0	0
Wendlandt et al., 201329	The Netherlands	LukSF-PV	Chicken	28	0	0
Kwon et al., 200530	Korea	LukSF-PV	Cow	14	14	1
Wang et al., 201231	China	LukSF-PV	Cow	60	35	0.58
Zecconi et al., 200632	Italy	LukSF-PV	Cow	50	28	0.56
Wang et al., 201433	China	LukSF-PV	Cow	53	22	0.42
Benhamed et al., 201334	Algeria	LukSF-PV	Cow	11	1	0.09
Pajiç et al., 201435	Serbia	LukSF-PV	Cow	75	5	0.07
Hata et al., 201011	Japan	LukSF-PV	Cow	110	3	0.03
Bardiau et al., 201336	Belgium	LukSF-PV	Cow	19	0	0
Pu et al., 201437	China	LukSF-PV	Cow	28	0	0
Zora et al., 200938	Czech Republic	LukSF-PV	Cow	23	0	0
Feßler et al., 201039	Germany	LukSF-PV	Cow	25	0	0
Monecke et al., 20079	Germany/Switzerland	LukSF-PV	Cow	128	0	0
Prashanth et al., 201140	India	LukSF-PV	Cow	34	0	0
Yamada et al., 20056	Japan	LukSF-PV	Cow	297	0	0
Lim et al., 201341	Korea	LukSF-PV	Cow	19	0	0
Van Duijkeren et al., 201442	Netherlands	LukSF-PV	Cow	16	0	0
Fueyo et al., 200510	Spain	LukSF-PV	Cow	84	0	0
Moser et al., 20138	Switzerland	LukSF-PV	Cow	78	0	0
Chu et al., 201315	Taiwan	LukSF-PV	Cow	28	0	0
Tavakol et al., 201243	The Netherlands	LukSF-PV	Cow	14	0	0
Erdem et al., 201344	Turkey	LukSF-PV	Cow	12	0	0
Türkyilmaz et al., 201045	Turkey	LukSF-PV	Cow	16	0	0
Van Duijkeren et al., 200546	The Netherlands	LukSF-PV	Dog	1	1	1
Loncaric et al., 201426	Austria	LukSF-PV	Dog	5	0	0
Vanderhaeghen et al., 201247	Belgium	LukSF-PV	Dog	2	0	0
Rubin et al., 201148	Canada	LukSF-PV	Dog	27	0	0
Weese et al., 200627	Canada	LukSF-PV	Dog	5	0	0
Boost et al., 200749	China	LukSF-PV	Dog	6	0	0
Strommenger et al., 200628	Germany	LukSF-PV	Dog	13	0	0
Walther et al., 200825	Germany	LukSF-PV	Dog	18	0	0
Walther et al., 2009a50	Germany	LukSF-PV	Dog	7	0	0
Corrente et al., 201451	Italy	LukSF-PV	Dog	1	0	0
Grönlund et al., 201452	Sweden	LukSF-PV	Dog	13	0	0
Wedley et al., 201416	United Kingdom	LukSF-PV	Dog	54	0	0
Davis et al., 201453	USA	LukSF-PV	Dog	11	0	0
Loncaric et al., 201426	Austria	LukSF-PV	Donkey	1	0	0
Stastkova et al., 200954	Czech Republic	LukSF-PV	Goat	5	0	0
Chu et al., 201315	Taiwan	LukSF-PV	Goat	73	0	0
Walther et al., 200825	Germany	LukSF-PV	Guinea Pig	1	0	0
Loncaric et al., 201355	Germany	LukSF-PV	Hare	6	0	0
Monecke et al., 201317	Sweden	LukSF-PV	Hedgehog	2	0	0
Loncaric et al., 201426	Austria	LukSF-PV	Horse	78	0	0
Walther et al., 2009b56	Germany	LukSF-PV	Horse	19	0	0
Schwaber et al., 201357	Israel	LukSF-PV	Horse	6	0	0
Oliveira et al., 201458	Brazil	LukSF-PV	Insects	32	1	0.03
Walther et al., 200825	Germany	LukSF-PV	Parrot	1	0	0
Fall et al., 201259	Senegal	LukSF-PV	Pig	57	36	0.63
Wang et al., 201231	China	LukSF-PV	Pig	83	38	0.46
Osadebe et al., 201360	USA	LukSF-PV	Pig	30	5	0.17
Yan et al., 201461	China	LukSF-PV	Pig	200	3	0.02
Cui et al., 200962	China	LukSF-PV	Pig	58	0	0
Ho et al., 201263	China	LukSF-PV	Pig	13	0	0
Kadlec et al., 200964	Germany	LukSF-PV	Pig	54	0	0
Franco et al., 201165	Italy/Spain/Cyprus	LukSF-PV	Pig	26	0	0
Yamada et al., 20056	Japan	LukSF-PV	Pig	72	0	0
Gordoncillo et al., 201266	Michigan	LukSF-PV	Pig	2	0	0
Fang et al., 201467	Taiwan	LukSF-PV	Pig	89	0	0
Lo et al., 201268	Taiwan	LukSF-PV	Pig	166	0	0
Vestergaard et al., 201269	Thailand	LukSF-PV	Pig	6	0	0
Huijsdens et al., 200618	The Netherlands	LukSF-PV	Pig	8	0	0
Van Duijkeren et al., 200819	The Netherlands	LukSF-PV	Pig	35	0	0
Smith et al, 200970	United States	LukSF-PV	Pig	15	0	0
Velasco et al., 201471	USA	LukSF-PV	Pig	21	0	0
Wardyn et al., 201272	Iowa	LukSF-PV	Rabbit	2	2	1
Loncaric et al., 201373	Austria	LukSF-PV	Rabbit	1	0	0
Walther et al., 200825	Germany	LukSF-PV	Rabbit	1	0	0
Loncaric et al., 201374	Austria	LukSF-PV	Rook	5	5	1
Ünal et al., 201275	Turkey	LukSF-PV	Sheep	21	14	0.67
Gharsa et al., 201220	Tunisia	LukSF-PV	Sheep	73	5	0.07
De Santis et al., 200521	Italy	LukSF-PV	Sheep	32	0	0
Velasco et al., 201471	USA	LukSF-PV	Sheep	11	0	0
Walther et al., 200825	Germany	LukSF-PV	Turtle	1	0	0
